# Supplementary material for: Patterns of Cerebrospinal Fluid Alzheimer’s Dementia Biomarkers in People Living with HIV: Cross-Sectional Study on Associated Factors According to Viral Control, Neurological Confounders and Neurocognition
Source: Viruses. 2022 Apr 4;14(4):753. doi: 10.3390/v14040753 (PMC9031633; doi:10.3390/v14040753)
Supplement: Supplementary file 1 [file viruses-14-00753-s001.zip]

Archive with 1 entries (1 files):
- viruses-1656907-supplementary.pdf
